# Supplementary material for: Crosstalk between macrophages and fibroblasts contributes to inflammation and damage in giant cell arteritis
Source: Rheumatology (Oxford). 2025 Aug 7;65(3):keaf408. doi: 10.1093/rheumatology/keaf408 (PMC13017568; doi:10.1093/rheumatology/keaf408)
Supplement: keaf408_Supplementary_Data [file keaf408_supplementary_data.zip]

Archive with 2 entries (2 files):
- rhe-25-1071-File008.docx
- rhe-25-1071-File007.docx
